# Supplementary material for: Longitudinal Change in Peripheral Quantitative Computed Tomography Assessment in Older Adults: The Hertfordshire Cohort Study
Source: Calcif Tissue Int. 2018 Jun 21;103(5):476–82. doi: 10.1007/s00223-018-0442-0 (PMC6179140; doi:10.1007/s00223-018-0442-0)
Supplement: Supplementary file 1 — Supplementary material 1 (XLSX 66 KB) [file 223_2018_442_MOESM1_ESM.xlsx]

## Sheet: associations
Change in forearm muscle area as a predictor of change in radial bone outcomes (as FY z-scores)
	Men					Women
	N	Regression coefficient	95% CI	p-value		N	Regression coefficient	95% CI	p-value
Change in total mass 4%	169	0.3	(0.14, 0.47)	<0.001		160	0.08	(-0.09, 0.26)	0.342
Change in trabecular density 4%	169	0.12	(-0.05, 0.28)	0.174		160	0.07	(-0.10, 0.25)	0.405
Change in total area 66%	169	-0.02	(-0.19, 0.16)	0.861		160	0.13	(-0.04, 0.30)	0.138
Change in cortical area 66%	169	0.36	(0.20, 0.52)	<0.001		160	0.15	(-0.03, 0.32)	0.105
Change in cortical density 66%	169	0.18	(0.01, 0.35)	0.034		160	0.01	(-0.17, 0.19)	0.909
Change in calf muscle area as a predictor of change in tibial bone outcomes (as FY z-scores)
	Men					Women
	N	Regression coefficient	95% CI	p-value		N	Regression coefficient	95% CI	p-value
Change in total mass 4%	167	0.06	(-0.06, 0.19)	0.324		154	0.19	(0.05, 0.33)	0.007
Change in trabecular density 4%	167	-0.02	(-0.15, 0.11)	0.771		154	0.25	(0.12, 0.39)	<0.001
Change in total area 14%	164	-0.01	(-0.14, 0.12)	0.861		153	-0.13	(-0.27, 0.01)	0.068
Change in cortical area 14%	164	0.14	(0.00, 0.27)	0.043		153	0.16	(0.01, 0.30)	0.032
Change in cortical density 14%	164	0.06	(-0.08, 0.19)	0.411		153	0.13	(-0.01, 0.27)	0.067
Change in grip strength as a predictor of change in forearm muscle/fat area (as FY z-scores)
	Men					Women
	N	Regression coefficient	95% CI	p-value		N	Regression coefficient	95% CI	p-value
Change in FMA	169	0.11	(0.03, 0.18)	0.005		159	0.06	(0.01, 0.11)	0.015
Change in FFA	169	0.02	(-0.06, 0.09)	0.691		159	0	(-0.05, 0.05)	0.946
Change in gait speed as a predictor of change in calf muscle/fat area (as FY z-scores)
	Men					Women
	N	Regression coefficient	95% CI	p-value		N	Regression coefficient	95% CI	p-value
Change in CMA	159	0.02	(-0.03, 0.08)	0.442		146	0.07	(0.01, 0.12)	0.012
Change in CFA	157	-0.06	(-0.12, -0.01)	0.029		144	-0.05	(-0.11, -0.00)	0.045
Change in grip strength as a predictor of change in radial bone outcomes (as FY z-scores)
	Men					Women
	N	Regression coefficient	95% CI	p-value		N	Regression coefficient	95% CI	p-value
Change in total mass 4%	172	0.09	(0.01, 0.16)	0.025		163	0.02	(-0.03, 0.08)	0.367
Change in trabecular density 4%	172	0.03	(-0.05, 0.10)	0.454		163	0.01	(-0.04, 0.06)	0.762
Change in total area 66%	169	0.05	(-0.03, 0.12)	0.234		160	-0.01	(-0.06, 0.04)	0.654
Change in cortical area 66%	169	0.04	(-0.03, 0.12)	0.257		160	-0.03	(-0.09, 0.02)	0.196
Change in cortical density 66%	169	0.06	(-0.01, 0.14)	0.092		160	0.02	(-0.03, 0.07)	0.425
Change in gait speed as a predictor of change in tibial bone outcomes (as FY z-scores)
	Men					Women
	N	Regression coefficient	95% CI	p-value		N	Regression coefficient	95% CI	p-value
Change in total mass 4%	164	0.03	(-0.03, 0.09)	0.277		147	-0.01	(-0.06, 0.05)	0.818
Change in trabecular density 4%	164	0.06	(0.00, 0.11)	0.049		147	-0.02	(-0.07, 0.03)	0.458
Change in total area 14%	161	0.03	(-0.03, 0.09)	0.346		146	0	(-0.06, 0.05)	0.924
Change in cortical area 14%	161	0.01	(-0.05, 0.07)	0.772		146	-0.01	(-0.06, 0.05)	0.797
Change in cortical density 14%	161	-0.01	(-0.07, 0.05)	0.689		146	0.02	(-0.04, 0.07)	0.549

## Sheet: confounders - age
Age (years) as a predictor of change in muscle and bone (as FY z-scores)
	Men					Women
	N	Regression coefficient	95% CI	p-value		N	Regression coefficient	95% CI	p-value
Change in grip strength	183	-0.08	(-0.20, 0.04)	0.182		165	0.05	(-0.12, 0.23)	0.555
Change in gait speed	174	-0.1	(-0.26, 0.06)	0.236		154	-0.09	(-0.27, 0.09)	0.328
Change in FMA	169	-0.05	(-0.11, 0.00)	0.072		160	-0.02	(-0.08, 0.04)	0.44
Change in FFA	169	-0.08	(-0.13, -0.02)	0.01		160	-0.01	(-0.07, 0.05)	0.794
Change in CMA	167	-0.06	(-0.12, -0.00)	0.035		155	-0.03	(-0.09, 0.03)	0.35
Change in CFA	165	0.01	(-0.05, 0.07)	0.729		153	0	(-0.06, 0.06)	0.898
Radius
Change in total mass 4%	172	-0.06	(-0.12, -0.00)	0.035		164	0.06	(-0.00, 0.11)	0.06
Change in trabecular density 4%	172	-0.03	(-0.09, 0.02)	0.256		164	0	(-0.06, 0.05)	0.876
Change in total area 66%	169	-0.02	(-0.08, 0.03)	0.407		161	-0.02	(-0.08, 0.04)	0.484
Change in cortical area 66%	169	-0.07	(-0.13, -0.01)	0.018		161	0	(-0.06, 0.06)	0.966
Change in cortical density 66%	169	-0.03	(-0.09, 0.03)	0.365		161	0.03	(-0.03, 0.09)	0.316
Tibia
Change in total mass 4%	172	-0.05	(-0.11, 0.01)	0.086		156	0	(-0.06, 0.06)	0.996
Change in trabecular density 4%	172	-0.04	(-0.10, 0.02)	0.168		156	-0.03	(-0.09, 0.03)	0.318
Change in total area 14%	169	-0.04	(-0.10, 0.02)	0.176		155	-0.02	(-0.08, 0.04)	0.486
Change in cortical area 14%	169	-0.06	(-0.12, -0.00)	0.034		155	-0.01	(-0.07, 0.05)	0.655
Change in cortical density 14%	169	-0.01	(-0.02, 0.01)	0.37		155	0.01	(-0.01, 0.03)	0.275

## Sheet: confounders - bmi
BMI (kg/m2) as a predictor of change in muscle and bone (as FY z-scores)
	Men					Women
	N	Regression coefficient	95% CI	p-value		N	Regression coefficient	95% CI	p-value
Change in grip strength	183	0.02	(-0.07, 0.11)	0.666		165	0.02	(-0.08, 0.12)	0.671
Change in gait speed	174	-0.04	(-0.17, 0.08)	0.462		154	-0.15	(-0.26, -0.05)	0.005
Change in FMA	169	-0.03	(-0.07, 0.01)	0.187		160	-0.02	(-0.05, 0.01)	0.247
Change in FFA	169	-0.04	(-0.09, 0.00)	0.06		160	0.02	(-0.02, 0.05)	0.279
Change in CMA	167	0	(-0.05, 0.04)	0.882		155	-0.03	(-0.06, 0.01)	0.173
Change in CFA	165	-0.01	(-0.05, 0.04)	0.816		153	0	(-0.04, 0.04)	0.965
Radius
Change in total mass 4%	172	0.01	(-0.04, 0.05)	0.787		164	0.03	(-0.01, 0.06)	0.097
Change in trabecular density 4%	172	0.03	(-0.02, 0.07)	0.249		164	0.02	(-0.01, 0.06)	0.18
Change in total area 66%	169	0.07	(0.02, 0.11)	0.003		161	-0.01	(-0.05, 0.02)	0.4
Change in cortical area 66%	169	-0.01	(-0.05, 0.04)	0.821		161	0.01	(-0.03, 0.04)	0.693
Change in cortical density 66%	169	-0.03	(-0.07, 0.02)	0.233		161	0.03	(-0.00, 0.07)	0.055
Tibia
Change in total mass 4%	172	0	(-0.04, 0.05)	0.855		156	0.01	(-0.03, 0.04)	0.758
Change in trabecular density 4%	172	0.03	(-0.01, 0.08)	0.124		156	0.01	(-0.03, 0.05)	0.551
Change in total area 14%	169	0.04	(-0.01, 0.08)	0.096		155	0	(-0.04, 0.04)	0.895
Change in cortical area 14%	169	0.01	(-0.03, 0.05)	0.643		155	0.05	(0.01, 0.09)	0.012
Change in cortical density 14%	169	-0.01	(-0.02, 0.00)	0.239		155	0.01	(-0.00, 0.02)	0.155

## Sheet: confounders - smoker
Smoker status as a predictor of change in muscle and bone (as FY z-scores)
NB Never smoked is the reference level
	Men					Women
	N	Regression coefficient	95% CI	p-value		N	Regression coefficient	95% CI	p-value
Change in grip strength	183					163
Ex		-0.07	(-0.69, 0.55)	0.825			-0.29	(-1.30, 0.72)	0.567
Current		-0.95	(-2.15, 0.26)	0.122			0.22	(-1.92, 2.37)	0.837
Change in gait speed	174					152
Ex		0.49	(-0.37, 1.35)	0.262			-0.54	(-1.59, 0.51)	0.314
Current		-0.43	(-2.06, 1.20)	0.601			0.29	(-2.18, 2.77)	0.814
Change in FMA	169					158
Ex		-0.08	(-0.40, 0.23)	0.602			-0.09	(-0.42, 0.24)	0.594
Current		-0.1	(-0.71, 0.50)	0.738			-1.05	(-1.79, -0.31)	0.006
Change in FFA	169					158
Ex		-0.04	(-0.35, 0.27)	0.809			0.21	(-0.13, 0.55)	0.216
Current		0.33	(-0.27, 0.94)	0.277			-0.29	(-1.05, 0.46)	0.445
Change in CMA	167					153
Ex		0.3	(-0.01, 0.61)	0.062			-0.04	(-0.39, 0.31)	0.817
Current		0.51	(-0.09, 1.11)	0.094			-0.2	(-0.96, 0.56)	0.607
Change in CFA	165					151
Ex		-0.34	(-0.65, -0.02)	0.036			0.06	(-0.30, 0.41)	0.757
Current		-0.03	(-0.63, 0.57)	0.913			-0.34	(-1.10, 0.42)	0.377
Radius
Change in total mass 4%	172					162
Ex		0.18	(-0.13, 0.49)	0.254			-0.01	(-0.34, 0.33)	0.976
Current		-0.04	(-0.62, 0.55)	0.902			0.29	(-0.42, 1.01)	0.417
Change in trabecular density 4%	172					162
Ex		0.29	(-0.02, 0.60)	0.062			0.06	(-0.27, 0.40)	0.71
Current		0.04	(-0.54, 0.62)	0.902			0.03	(-0.69, 0.74)	0.935
Change in total area 66%	169					159
Ex		0.13	(-0.18, 0.44)	0.403			0.15	(-0.19, 0.49)	0.386
Current		-0.04	(-0.65, 0.57)	0.901			-0.25	(-1.01, 0.50)	0.508
Change in cortical area 66%	169					159
Ex		0.06	(-0.25, 0.38)	0.682			0.09	(-0.24, 0.42)	0.596
Current		-0.06	(-0.67, 0.55)	0.848			-0.54	(-1.29, 0.21)	0.157
Change in cortical density 66%	169					159
Ex		-0.24	(-0.55, 0.08)	0.137			-0.21	(-0.55, 0.13)	0.231
Current		-0.37	(-0.97, 0.23)	0.228			-0.12	(-0.88, 0.64)	0.751
Tibia
Change in total mass 4%	172					154
Ex		0.22	(-0.09, 0.52)	0.161			0.27	(-0.07, 0.60)	0.124
Current		-0.38	(-0.96, 0.20)	0.197			-0.14	(-0.88, 0.59)	0.702
Change in trabecular density 4%	172					154
Ex		0.28	(-0.03, 0.59)	0.073			0.3	(-0.04, 0.63)	0.086
Current		-0.24	(-0.82, 0.33)	0.405			0.62	(-0.11, 1.35)	0.096
Change in total area 14%	169					153
Ex		0.11	(-0.20, 0.42)	0.491			0.3	(-0.06, 0.65)	0.098
Current		-0.07	(-0.68, 0.54)	0.823			-0.12	(-0.87, 0.64)	0.759
Change in cortical area 14%	169					153
Ex		-0.09	(-0.40, 0.22)	0.557			0.11	(-0.23, 0.46)	0.518
Current		-0.51	(-1.11, 0.10)	0.099			0.06	(-0.69, 0.81)	0.882
Change in cortical density 14%	169					153
Ex		-0.03	(-0.11, 0.05)	0.42			0.05	(-0.08, 0.18)	0.466
Current		-0.17	(-0.32, -0.03)	0.021			-0.04	(-0.32, 0.24)	0.758

## Sheet: confounders - alcohol
Alcohol consumption (units per week) as a predictor of change in muscle and bone (as FY z-scores)
	Men					Women
	N	Regression coefficient	95% CI	p-value		N	Regression coefficient	95% CI	p-value
Change in grip strength	183	-0.03	(-0.06, -0.01)	0.006		164	0.07	(-0.03, 0.17)	0.15
Change in gait speed	174	-0.04	(-0.08, -0.01)	0.015		153	0.02	(-0.08, 0.12)	0.708
Change in FMA	169	0	(-0.02, 0.01)	0.619		159	0.01	(-0.02, 0.05)	0.43
Change in FFA	169	-0.01	(-0.02, 0.01)	0.238		159	0	(-0.03, 0.04)	0.782
Change in CMA	167	0.01	(-0.00, 0.02)	0.153		154	0.02	(-0.01, 0.06)	0.144
Change in CFA	165	-0.01	(-0.02, 0.00)	0.207		152	0.03	(-0.01, 0.06)	0.14
Radius
Change in total mass 4%	172	0	(-0.01, 0.02)	0.64		163	-0.02	(-0.05, 0.01)	0.248
Change in trabecular density 4%	172	0	(-0.01, 0.02)	0.529		163	-0.01	(-0.04, 0.02)	0.579
Change in total area 66%	169	-0.01	(-0.02, 0.01)	0.26		160	0.01	(-0.02, 0.05)	0.465
Change in cortical area 66%	169	0	(-0.02, 0.01)	0.597		160	-0.02	(-0.05, 0.01)	0.248
Change in cortical density 66%	169	-0.01	(-0.02, 0.00)	0.153		160	-0.02	(-0.05, 0.01)	0.201
Tibia
Change in total mass 4%	172	0.01	(-0.00, 0.03)	0.055		155	-0.01	(-0.05, 0.02)	0.389
Change in trabecular density 4%	172	0.01	(-0.00, 0.02)	0.124		155	-0.01	(-0.05, 0.02)	0.428
Change in total area 14%	169	0.01	(-0.01, 0.02)	0.437		154	0.01	(-0.03, 0.04)	0.719
Change in cortical area 14%	169	0	(-0.01, 0.02)	0.525		154	-0.03	(-0.07, 0.00)	0.052
Change in cortical density 14%	169	0	(-0.00, 0.00)	0.445		154	-0.01	(-0.02, 0.00)	0.197

## Sheet: confounders - social class
Social class as a predictor of change in muscle and bone (as FY z-scores)
NB I-IIINM is the reference level
	Men					Women
	N	Regression coefficient	95% CI	p-value		N	Regression coefficient	95% CI	p-value
Change in grip strength	175	0.27	(-0.30, 0.84)	0.349		165	0.27	(-0.64, 1.18)	0.56
Change in gait speed	166	-0.03	(-0.89, 0.84)	0.953		154	0.16	(-0.80, 1.11)	0.748
Change in FMA	162	-0.2	(-0.51, 0.11)	0.196		160	-0.27	(-0.57, 0.03)	0.082
Change in FFA	162	0.21	(-0.09, 0.51)	0.176		160	-0.06	(-0.37, 0.24)	0.677
Change in CMA	159	0.02	(-0.29, 0.33)	0.893		155	0.04	(-0.27, 0.35)	0.801
Change in CFA	157	0.22	(-0.09, 0.53)	0.164		153	-0.12	(-0.44, 0.19)	0.436
Radius
Change in total mass 4%	165	-0.19	(-0.49, 0.12)	0.232		164	0.06	(-0.25, 0.36)	0.717
Change in trabecular density 4%	165	-0.16	(-0.47, 0.15)	0.302		164	-0.01	(-0.31, 0.30)	0.969
Change in total area 66%	162	0.14	(-0.16, 0.45)	0.358		161	0.08	(-0.22, 0.39)	0.6
Change in cortical area 66%	162	0.26	(-0.05, 0.57)	0.098		161	-0.13	(-0.44, 0.17)	0.395
Change in cortical density 66%	162	-0.17	(-0.48, 0.14)	0.28		161	-0.37	(-0.67, -0.07)	0.017
Tibia
Change in total mass 4%	164	-0.13	(-0.44, 0.18)	0.413		156	-0.17	(-0.48, 0.13)	0.266
Change in trabecular density 4%	164	-0.06	(-0.37, 0.25)	0.711		156	-0.1	(-0.41, 0.22)	0.545
Change in total area 14%	161	-0.11	(-0.42, 0.20)	0.492		155	0.08	(-0.23, 0.40)	0.593
Change in cortical area 14%	161	0.1	(-0.21, 0.41)	0.529		155	-0.05	(-0.36, 0.26)	0.753
Change in cortical density 14%	161	-0.01	(-0.09, 0.07)	0.791		155	-0.02	(-0.14, 0.09)	0.706

## Sheet: confounders - activity
Activity score as a predictor of change in muscle and bone (as FY z-scores)
	Men					Women
	N	Regression coefficient	95% CI	p-value		N	Regression coefficient	95% CI	p-value
Change in grip strength	183	0	(-0.02, 0.02)	0.98		165	0.01	(-0.02, 0.04)	0.479
Change in gait speed	174	0	(-0.03, 0.03)	0.956		154	0.03	(-0.00, 0.06)	0.092
Change in FMA	169	-0.01	(-0.02, 0.01)	0.291		160	0	(-0.01, 0.02)	0.391
Change in FFA	169	0.02	(0.01, 0.03)	0.004		160	0.01	(-0.00, 0.02)	0.127
Change in CMA	167	0.01	(-0.00, 0.02)	0.23		155	0	(-0.01, 0.01)	0.722
Change in CFA	165	0	(-0.01, 0.01)	0.915		153	0	(-0.01, 0.01)	0.941
Radius
Change in total mass 4%	172	0	(-0.01, 0.01)	0.771		164	-0.01	(-0.02, 0.00)	0.128
Change in trabecular density 4%	172	0	(-0.01, 0.01)	0.884		164	-0.01	(-0.02, 0.00)	0.183
Change in total area 66%	169	0	(-0.01, 0.01)	0.922		161	0	(-0.01, 0.01)	0.964
Change in cortical area 66%	169	0	(-0.01, 0.01)	0.959		161	0	(-0.01, 0.02)	0.387
Change in cortical density 66%	169	0	(-0.01, 0.01)	0.473		161	0	(-0.01, 0.01)	0.579
Tibia
Change in total mass 4%	172	0	(-0.01, 0.02)	0.398		156	0	(-0.01, 0.01)	0.725
Change in trabecular density 4%	172	0	(-0.01, 0.01)	0.993		156	0	(-0.01, 0.01)	0.805
Change in total area 14%	169	0.01	(0.00, 0.02)	0.028		155	-0.01	(-0.02, 0.00)	0.184
Change in cortical area 14%	169	0	(-0.01, 0.01)	0.907		155	-0.01	(-0.02, 0.01)	0.307
Change in cortical density 14%	169	0	(-0.01, -0.00)	0.049		155	0	(-0.00, 0.00)	0.973

## Sheet: confounders - calcium
Dietary calcium intake (mg) as a predictor of change in muscle and bone (as FY z-scores)
	Men					Women
	N	Regression coefficient	95% CI	p-value		N	Regression coefficient	95% CI	p-value
Change in grip strength	183	0	(-0.00, 0.00)	0.427		165	0	(-0.00, 0.00)	0.283
Change in gait speed	174	0	(-0.00, 0.00)	0.691		154	0	(-0.00, 0.00)	0.793
Change in FMA	169	0	(-0.00, 0.00)	0.491		160	0	(-0.00, 0.00)	0.928
Change in FFA	169	0	(-0.00, 0.00)	0.52		160	0	(-0.00, 0.00)	0.942
Change in CMA	167	0	(-0.00, 0.00)	0.776		155	0	(-0.00, 0.00)	0.536
Change in CFA	165	0	(-0.00, 0.00)	0.982		153	0	(-0.00, 0.00)	0.556
Radius
Change in total mass 4%	172	0	(-0.00, 0.00)	0.463		164	0	(-0.00, 0.00)	0.446
Change in trabecular density 4%	172	0	(-0.00, 0.00)	0.431		164	0	(-0.00, 0.00)	0.357
Change in total area 66%	169	0	(-0.00, 0.00)	0.212		161	0	(-0.00, 0.00)	0.673
Change in cortical area 66%	169	0	(-0.00, 0.00)	0.748		161	0	(-0.00, 0.00)	0.262
Change in cortical density 66%	169	0	(-0.00, 0.00)	0.831		161	0	(-0.00, 0.00)	0.29
Tibia
Change in total mass 4%	172	0	(-0.00, 0.00)	0.432		156	0	(-0.00, 0.00)	0.744
Change in trabecular density 4%	172	0	(-0.00, 0.00)	0.233		156	0	(-0.00, 0.00)	0.661
Change in total area 14%	169	0	(-0.00, 0.00)	0.224		155	0	(-0.00, 0.00)	0.321
Change in cortical area 14%	169	0	(-0.00, 0.00)	0.718		155	0	(-0.00, 0.00)	0.623
Change in cortical density 14%	169	0	(-0.00, 0.00)	0.674		155	0	(-0.00, 0.00)	0.919

## Sheet: confounders - HRT
HRT use as a predictor of change in muscle and bone (as FY z-scores)
NB Never is the reference level
	Men					Women
	N	Regression coefficient	95% CI	p-value		N	Regression coefficient	95% CI	p-value
Change in grip strength						165
5yrs or more ago							-0.04	(-1.16, 1.09)	0.949
Within last 5yrs							-0.05	(-1.33, 1.23)	0.936
Current							-1.23	(-3.17, 0.71)	0.212
Change in gait speed						154
5yrs or more ago							-0.29	(-1.47, 0.88)	0.62
Within last 5yrs							0.23	(-1.11, 1.57)	0.735
Current							-1.17	(-3.14, 0.80)	0.241
Change in FMA						160
5yrs or more ago							-0.09	(-0.46, 0.28)	0.619
Within last 5yrs							0.12	(-0.30, 0.55)	0.565
Current							-0.78	(-1.42, -0.15)	0.016
Change in FFA						160
5yrs or more ago							-0.09	(-0.46, 0.29)	0.644
Within last 5yrs							-0.42	(-0.85, 0.01)	0.054
Current							0.07	(-0.57, 0.71)	0.837
Change in CMA						155
5yrs or more ago							-0.25	(-0.63, 0.13)	0.187
Within last 5yrs							0.06	(-0.39, 0.50)	0.796
Current							-0.28	(-0.95, 0.40)	0.418
Change in CFA						153
5yrs or more ago							0.32	(-0.06, 0.70)	0.098
Within last 5yrs							-0.07	(-0.52, 0.37)	0.755
Current							0.29	(-0.38, 0.97)	0.392
Radius
Change in total mass 4%						164
5yrs or more ago							-0.32	(-0.68, 0.04)	0.083
Within last 5yrs							-0.62	(-1.04, -0.21)	0.003
Current							-0.71	(-1.34, -0.09)	0.026
Change in trabecular density 4%						164
5yrs or more ago							-0.23	(-0.59, 0.14)	0.227
Within last 5yrs							-0.11	(-0.54, 0.31)	0.592
Current							-0.68	(-1.32, -0.04)	0.038
Change in total area 66%						161
5yrs or more ago							0.21	(-0.17, 0.58)	0.279
Within last 5yrs							-0.12	(-0.55, 0.30)	0.571
Current							0.19	(-0.46, 0.83)	0.565
Change in cortical area 66%						161
5yrs or more ago							-0.39	(-0.76, -0.03)	0.036
Within last 5yrs							-0.57	(-0.98, -0.15)	0.008
Current							-0.54	(-1.17, 0.09)	0.09
Change in cortical density 66%						161
5yrs or more ago							-0.47	(-0.83, -0.10)	0.013
Within last 5yrs							-0.05	(-0.47, 0.37)	0.815
Current							-0.72	(-1.35, -0.09)	0.025
Tibia
Change in total mass 4%						156
5yrs or more ago							-0.29	(-0.66, 0.07)	0.117
Within last 5yrs							-0.6	(-1.03, -0.18)	0.005
Current							-0.93	(-1.62, -0.24)	0.009
Change in trabecular density 4%						156
5yrs or more ago							-0.07	(-0.45, 0.31)	0.72
Within last 5yrs							-0.35	(-0.78, 0.09)	0.121
Current							-0.36	(-1.07, 0.35)	0.316
Change in total area 14%						155
5yrs or more ago							-0.06	(-0.44, 0.32)	0.757
Within last 5yrs							-0.1	(-0.54, 0.34)	0.641
Current							0.36	(-0.35, 1.08)	0.317
Change in cortical area 14%						155
5yrs or more ago							-0.45	(-0.83, -0.08)	0.018
Within last 5yrs							-0.55	(-0.98, -0.12)	0.012
Current							-0.25	(-0.95, 0.44)	0.476
Change in cortical density 14%						155
5yrs or more ago							-0.12	(-0.26, 0.01)	0.071
Within last 5yrs							-0.33	(-0.49, -0.18)	<0.001
Current							-0.4	(-0.65, -0.15)	0.002

## Sheet: confounders - yrs since menop
Years since menopause as a predictor of change in muscle and bone (as FY z-scores)
NB <10yrs is the reference level
	Men					Women
	N	Regression coefficient	95% CI	p-value		N	Regression coefficient	95% CI	p-value
Change in grip strength						162
>=10 - <15yrs							1.57	(-1.28, 4.42)	0.278
>=15 - <20yrs							1	(-1.80, 3.79)	0.482
>=20 - <25yrs							0.93	(-1.92, 3.78)	0.52
>=25 - <30yrs							0.48	(-2.55, 3.51)	0.756
>=30yrs							1.59	(-1.96, 5.15)	0.377
Hysterectomy							0.22	(-2.55, 3.00)	0.874
Change in gait speed						151
>=10 - <15yrs							0.45	(-2.73, 3.64)	0.778
>=15 - <20yrs							-0.79	(-3.91, 2.33)	0.617
>=20 - <25yrs							-0.13	(-3.30, 3.05)	0.938
>=25 - <30yrs							-0.85	(-4.20, 2.50)	0.618
>=30yrs							0.6	(-3.21, 4.41)	0.757
Hysterectomy							0.19	(-2.90, 3.29)	0.903
Change in FMA						157
>=10 - <15yrs							-0.15	(-1.09, 0.79)	0.749
>=15 - <20yrs							-0.06	(-0.98, 0.87)	0.906
>=20 - <25yrs							-0.22	(-1.16, 0.72)	0.641
>=25 - <30yrs							0.04	(-0.96, 1.04)	0.937
>=30yrs							-0.57	(-1.74, 0.60)	0.337
Hysterectomy							-0.2	(-1.11, 0.72)	0.671
Change in FFA						157
>=10 - <15yrs							-0.23	(-1.18, 0.73)	0.637
>=15 - <20yrs							-0.2	(-1.14, 0.74)	0.674
>=20 - <25yrs							-0.4	(-1.36, 0.55)	0.408
>=25 - <30yrs							0.01	(-1.00, 1.03)	0.978
>=30yrs							0.01	(-1.18, 1.20)	0.992
Hysterectomy							-0.33	(-1.26, 0.60)	0.487
Change in CMA						152
>=10 - <15yrs							-0.08	(-1.11, 0.95)	0.877
>=15 - <20yrs							-0.14	(-1.16, 0.88)	0.785
>=20 - <25yrs							-0.64	(-1.67, 0.40)	0.226
>=25 - <30yrs							-0.08	(-1.17, 1.00)	0.881
>=30yrs							-0.62	(-1.86, 0.63)	0.329
Hysterectomy							-0.36	(-1.37, 0.65)	0.481
Change in CFA						150
>=10 - <15yrs							-0.06	(-1.11, 0.98)	0.905
>=15 - <20yrs							0.18	(-0.85, 1.21)	0.727
>=20 - <25yrs							0.07	(-0.98, 1.12)	0.889
>=25 - <30yrs							0	(-1.09, 1.10)	0.997
>=30yrs							-0.04	(-1.30, 1.22)	0.949
Hysterectomy							-0.13	(-1.15, 0.89)	0.802
Radius
Change in total mass 4%						161
>=10 - <15yrs							-0.03	(-0.94, 0.88)	0.955
>=15 - <20yrs							0.24	(-0.65, 1.13)	0.597
>=20 - <25yrs							0.76	(-0.15, 1.67)	0.102
>=25 - <30yrs							0.44	(-0.52, 1.41)	0.367
>=30yrs							0.22	(-0.92, 1.35)	0.708
Hysterectomy							-0.16	(-1.04, 0.73)	0.727
Change in trabecular density 4%						161
>=10 - <15yrs							-0.1	(-1.04, 0.84)	0.834
>=15 - <20yrs							-0.15	(-1.08, 0.77)	0.746
>=20 - <25yrs							0.34	(-0.60, 1.28)	0.481
>=25 - <30yrs							-0.11	(-1.11, 0.89)	0.831
>=30yrs							-0.55	(-1.72, 0.62)	0.357
Hysterectomy							-0.09	(-1.00, 0.83)	0.854
Change in total area 66%						158
>=10 - <15yrs							-0.23	(-1.17, 0.72)	0.638
>=15 - <20yrs							-0.14	(-1.08, 0.79)	0.761
>=20 - <25yrs							-0.49	(-1.44, 0.46)	0.307
>=25 - <30yrs							-0.49	(-1.50, 0.51)	0.334
>=30yrs							-0.39	(-1.57, 0.78)	0.509
Hysterectomy							-0.39	(-1.32, 0.53)	0.399
Change in cortical area 66%						158
>=10 - <15yrs							0.07	(-0.83, 0.98)	0.873
>=15 - <20yrs							0.27	(-0.63, 1.16)	0.558
>=20 - <25yrs							0.29	(-0.62, 1.20)	0.526
>=25 - <30yrs							0.21	(-0.75, 1.18)	0.663
>=30yrs							-0.15	(-1.28, 0.98)	0.79
Hysterectomy							-0.51	(-1.39, 0.38)	0.257
Change in cortical density 66%						158
>=10 - <15yrs							-0.35	(-1.28, 0.58)	0.46
>=15 - <20yrs							-0.47	(-1.39, 0.45)	0.317
>=20 - <25yrs							-0.01	(-0.95, 0.92)	0.98
>=25 - <30yrs							0.27	(-0.72, 1.26)	0.59
>=30yrs							-0.4	(-1.56, 0.77)	0.504
Hysterectomy							-0.38	(-1.29, 0.53)	0.41
Tibia
Change in total mass 4%						153
>=10 - <15yrs							0.25	(-0.78, 1.29)	0.628
>=15 - <20yrs							0.27	(-0.74, 1.29)	0.595
>=20 - <25yrs							0.39	(-0.64, 1.43)	0.454
>=25 - <30yrs							0.31	(-0.77, 1.40)	0.571
>=30yrs							0.77	(-0.47, 2.02)	0.223
Hysterectomy							-0.02	(-1.03, 0.99)	0.966
Change in trabecular density 4%						153
>=10 - <15yrs							-0.6	(-1.64, 0.44)	0.257
>=15 - <20yrs							-0.64	(-1.66, 0.38)	0.217
>=20 - <25yrs							-0.64	(-1.68, 0.40)	0.225
>=25 - <30yrs							-0.72	(-1.81, 0.37)	0.196
>=30yrs							-0.43	(-1.69, 0.82)	0.494
Hysterectomy							-0.82	(-1.83, 0.20)	0.113
Change in total area 14%						152
>=10 - <15yrs							-0.24	(-1.30, 0.81)	0.65
>=15 - <20yrs							-0.25	(-1.28, 0.79)	0.64
>=20 - <25yrs							-0.04	(-1.09, 1.02)	0.947
>=25 - <30yrs							-0.12	(-1.23, 0.98)	0.824
>=30yrs							-0.29	(-1.61, 1.02)	0.659
Hysterectomy							-0.06	(-1.08, 0.97)	0.913
Change in cortical area 14%						152
>=10 - <15yrs							-0.28	(-1.31, 0.75)	0.587
>=15 - <20yrs							-0.49	(-1.50, 0.52)	0.336
>=20 - <25yrs							-0.27	(-1.30, 0.76)	0.601
>=25 - <30yrs							-0.35	(-1.42, 0.73)	0.528
>=30yrs							0.2	(-1.08, 1.49)	0.756
Hysterectomy							-0.71	(-1.71, 0.29)	0.163
Change in cortical density 14%						152
>=10 - <15yrs							0.32	(-0.04, 0.67)	0.081
>=15 - <20yrs							0.28	(-0.07, 0.63)	0.118
>=20 - <25yrs							0.36	(0.01, 0.72)	0.044
>=25 - <30yrs							0.42	(0.05, 0.80)	0.025
>=30yrs							0.41	(-0.03, 0.85)	0.069
Hysterectomy							0.01	(-0.33, 0.36)	0.942

[truncated: 4 more sheets: excl those on bisphosphonates, calcium & vitd supps - men, calcium & vitd supps  - women, gender interactions]
